# Supplementary material for: Study of PEG-rhG-CSF for the prevention of neutropenia in concurrent chemoradiotherapy for nasopharyngeal carcinoma
Source: PLoS One. 2025 Jan 15;20(1):e0315001. doi: 10.1371/journal.pone.0315001 (PMC11734975; doi:10.1371/journal.pone.0315001)
Supplement: S4 File — (XLSX) [file pone.0315001.s004.xlsx]

## Sheet: 所有血细胞计数数据
Patient ID	group	D0PLT	D7PLT	D10PLT	D14PLT	D21PLT	PLT0	PLT7	PLT10	PLT14	PLT21	D0WBC	D7WBC	D10WBC	D14WBC	D21WBC	WBC0	WBC7	WBC10	WBC14	WBC21	D0ANC	D7ANC	D10ANC	D14ANC	D21ANC	ANC0	ANC7	ANC10	ANC14	ANC21	D0Hb	D7HB	D10HB	D14HB	D21HB	HB0	HB7	HB10	HB14	HB21
LCS1	1	88	177	113	107	255	255	189	195	176	189	4.56	23.93	7.53	6.33	7.27	7.27	32.55	13.28	7.56	9.85	2.7	22.43	6.3	5.28	6.08	6.08	29.85	9.98	6.33	7.52	147	147	130	125	123	123	175	168	155	167
LC2	1	189	213	181	213	221	221	201	188	165	174	5.27	44.5	15.19	8.69	8.59	8.59	53.13	20.23	9.32	9.77	3.71	41.32	12.69	7.24	7.15	7.15	42.15	19.77	5.46	6.42	186	198	133	125	117	117	143	130	135	145
YKY3	2	290	320	279	208	255	255	241	245	211	236	5.71	5.06	6.67	4.86	3.41	3.41	3.01	2.77	2.32	2.19	3.34	3.13	5.12	3.72	2.29	2.29	1.54	1.29	1.01	1.08	132	122	105	101	98	98	96	88	86	75
XH4	2	207	147	149	196	208	208	145	165	132	156	4.35	6.15	4.21	3.45	3.89	3.89	5.42	3.72	2.97	2.51	3.07	5.33	3.63	2.25	3.02	3.02	5.02	2.99	1.74	1.19	133	116	127	132	117	117	101	109	109	110
FYJ5	1	186	189	220	220	213	213	171	159	160	163	4.19	49.82	12.21	7.22	6.23	6.23	62.62	16.92	8.16	8.77	2.02	46.62	11.79	6.29	4.84	4.84	60.21	15.26	7.49	6.32	131	143	134	129	125	125	127	129	122	132
LYL6	1	187	230	217	139	241	241	379	164	161	208	3.97	7.71	13.14	7.21	7.89	7.89	8.25	14.69	7.76	3.89	2.98	6.62	11.83	6.02	6.41	6.41	5.51	12.46	6.91	3.02	116	124	130	122	124	124	108	119	109	117
YXQ7	2	207	214	140	106	100	190	275	220	160	120	5.88	8.42	4.68	2.55	2.41	4.67	6.18	4.33	3.07	1.47	4.38	6.61	3.65	1.73	1.79	3.53	4.52	2.78	2.21	1.77	120	138	113	117	108	104	127	121	105	95
PKC8	1	258	276	190	184	168	168	297	238	224	212	7.23	10.89	14.41	4.33	6.47	6.47	56.58	12.85	8.47	5.43	4.99	8.17	12.3	3.25	5.16	5.16	54.13	11.11	7.46	4.88	148	138	138	133	142	142	145	138	141	129
YCC9	1	150	194	130	134	151	151	153	158	155	143	6.22	6.63	12.8	5.32	8.65	8.65	9.11	13.85	4.29	3.79	4.59	5.01	11.83	4.91	7.62	7.62	8.31	12.8	3.17	2.74	139	145	134	129	130	130	118	126	137	129
YJM10	1	268	241	143	157	337	337	361	340	280	223	9.67	9.63	16.65	6.92	10.95	10.95	9.66	19.77	9.98	6.71	6.81	6.68	13.49	5.5	8.6	8.6	8.54	18.31	8.11	4.22	112	118	103	97	113	113	105	121	120	128
ZFQ11	1	190	189	121	188	230	230	270	206	235	221	5.5	43.07	8.23	4.68	6.26	6.26	52.93	7.99	7.22	5.92	4.03	40.32	7.1	3.79	5.4	5.4	49.28	7.27	6.49	4.71	142	158	151	141	150	150	169	160	150	132
LDF12	2	189	220	201	175	145	183	152	155	159	143	3.46	3.62	2.71	1.75	1.23	5.34	4.28	2.23	1.74	0.92	2.15	2.61	1.85	1.26	0.87	4.37	3.77	2.19	1.09	0.61	134	130	105	97	74	141	139	103	114	124
LGL13	2	190	201	186	181	174	174	210	182	160	167	5.1	7.81	5.48	4.97	3.89	3.89	6.32	4.22	3.97	3.26	3.41	5.33	3.95	3.56	2.96	2.96	5.1	3.71	3.26	2.99	137	146	143	121	120	120	137	133	134	121
LXY14	1	274	285	173	218	339	355	150	135	147	221	6.01	32.24	17.08	12.03	9.01	5.87	23.12	11.78	6.08	6.52	2.22	27.88	12.88	8.65	6.32	3.72	20.32	6.54	4.25	4.78	425	130	125	117	121	125	115	113	122	134
XCR15	1	122	139	76	80	100	106	122	102	99	108	4.63	43.7	9.32	3.9	4.83	4.15	34.42	8.77	4.2	5.3	2.69	40.45	7.62	2.67	3.45	3.23	32.32	7.13	3.97	4.51	115	124	119	121	121	128	138	119	120	130
LRH16	1	126	113	109	124	158	158	164	128	80	82	5.31	41.29	17.11	7.27	6.81	6.81	46.63	15.92	7.32	5.89	3.07	39.05	14.93	6.11	5.64	5.64	44.95	14.01	6.57	4.63	132	136	130	143	138	138	143	138	140	147
TJL17	1	225	315	207	177	191	191	266	212	206	223	9.54	11.56	18.29	6.62	5.18	5.18	10.26	13.7	5.54	6.78	8.25	9.36	17.22	5.62	4.21	4.21	8.74	12.35	4.7	4.12	144	164	139	131	141	141	150	133	133	131
GPX18	1	100	168	149	150	112	112	190	158	232	215	7.12	35.6	13.37	4.74	3.21	3.21	18.78	15.01	8.45	8.29	4.05	32.52	10.24	3.24	2.98	2.98	14.91	13.07	6.85	6.96	139	141	140	131	136	136	136	134	134	133
PSL19	1	234	311	181	176	188	201	192	158	167	191	9.16	51.19	10.4	4.99	5.35	5.63	31.77	12.02	6.19	7.63	7.1	47.62	8.23	3.47	4.12	4.47	29.64	10.87	5.43	6.83	140	151	140	143	134	131	140	139	129	136
TRF20	1	165	222	201	151	183	183	246	221	194	164	7.2	31.5	14.57	7.13	5.19	5.19	39.72	19.77	9.69	4.28	6.59	29.43	12.7	6.11	4.45	4.45	37.21	17.39	5.31	3.71	124	133	131	128	128	128	143	139	139	123
YYJ21	1	207	239	220	150	152	152	229	193	164	134	3.63	21.83	9.03	5.71	3.11	3.11	24.41	11.28	7.68	6.22	2.78	20.15	7.71	5.25	2.65	2.65	23.27	9.97	6.17	5.31	88	96	86	86	94	94	141	136	123	111
YSP22	1	230	212	142	134	166	166	224	193	143	124	6	42.05	21.22	6.09	8.58	8.58	57.71	19.32	9.42	5.52	3.46	38.6	18.06	4.77	7.24	7.24	55.22	17.91	8.16	4.99	125	133	143	124	125	125	149	130	134	118
YMQ23	2	207	209	194	171	224	224	234	261	126	154	6.66	5.8	6.37	3.95	3.17	3.17	4.26	6.21	5.33	3.22	4.54	4.51	4.99	3.19	2.23	2.23	3.91	5.48	4.91	2.94	143	142	130	133	137	137	148	146	221	134
LSB24	1	124	143	137	132	101	101	95	80	101	173	3.72	24.28	9.62	8.92	9.4	9.4	27.19	6.9	5.31	4.15	2.41	21.93	8.17	7.19	8.31	8.31	26.25	5.92	4.39	3.12	137	149	129	136	118	118	120	100	96	120
YJB25	1	187	157	143	129	191	191	252	174	136	143	5.82	39.92	9.83	7.66	5.06	5.06	55.88	20.57	8.16	8.59	3.76	38.16	7.78	3.73	4	4	54.13	15.42	7.32	8.08	158	160	146	151	144	144	157	153	158	166
ZML26	1	190	172	148	136	220	220	186	221	198	224	6.96	35.12	13.21	7.85	6.51	6.51	37.96	15.23	9.32	5.33	5.12	34.39	9.87	7.04	5.66	5.66	36.19	14.85	8.41	4.68	128	141	123	119	131	131	121	137	125	130
LRH27	1	146	121	100	130	134	134	139	112	118	134	4.36	43.54	12.72	5.96	4.71	4.71	40.21	13.56	6.74	4.12	2.23	38.98	10.32	4.94	3.29	3.29	38.56	11.2	5.44	2.52	146	147	141	131	134	134	144	139	125	131
ZXR28	1	198	126	120	110	141	141	165	133	136	122	3.12	51.04	23.76	4.89	2.71	3.24	45.23	19.78	3.76	1.93	2.69	48.23	19.53	4.01	1.51	2.92	35.12	12.35	1.98	1.64	122	129	124	115	119	119	131	121	137	130
HM29	1	199	166	109	102	150	150	138	112	110	117	5.41	47.96	19.09	4.56	3.14	3.14	36.78	14.26	5.32	3.98	4.14	45.92	16.48	3.77	2.15	2.15	34.57	13.4	4.01	3.06	127	125	125	112	124	124	130	127	118	106
QXQ30	1	80	189	173	172	242	297	258	225	219	225	9.98	48.28	19.6	9.22	7.24	5.27	58.44	21.84	8.14	8.47	8.21	45.58	16.43	7.75	6.03	4.36	56.04	19.99	7.33	7.89	123	129	117	121	120	116	135	129	122	137
DLQ31	1	207	269	169	140	224	224	255	232	224	234	6.53	67.86	15.58	5.68	5.92	5.92	45.35	13.49	7.74	6.45	5.19	65.19	13.98	5.11	5.1	5.1	43.44	11.56	6.24	4.48	111	129	119	105	115	115	122	119	120	128
HZQ32	1	190	125	109	165	265	265	246	223	227	236	4.7	7.58	15.49	6.48	8.53	8.53	9.32	37.7	14.79	6.33	3.13	6.32	14.09	5.65	7.55	7.55	8.11	35.94	21.25	5.47	131	121	126	129	133	133	127	130	131	126
LZX33	2	209	239	217	167	207	183	256	232	201	265	4.61	4.99	5.12	3.12	2.78	5.19	4.64	3.14	2	1.23	2.76	3.35	3.9	1.97	1.92	4.45	3.95	2.67	1.4	1.09	133	141	130	136	131	128	135	132	126	101
LXF34	1	266	320	218	230	287	287	234	204	295	339	8.58	41.1	13.62	5.14	4.88	4.88	36.28	12.65	4.51	2.99	5.2	38.72	11.96	4.14	4.02	4.02	34.36	11.53	3.29	2.07	120	146	124	121	129	129	140	131	143	118
LBR35	1	177	248	216	221	182	182	221	136	134	162	9.63	41.58	14.3	5.75	6.01	6.01	23.67	12.77	4.22	2.63	6.3	37.81	11.53	4.33	4.27	4.27	33.21	10.11	3.93	1.36	117	117	114	116	119	119	126	127	184	108
LZJ36	2	161	248	226	139	195	195	218	224	168	164	4.21	5.61	6.35	3.79	3.38	3.38	6.21	5.11	3.86	2.21	2.01	3.82	4.44	2.55	2.38	2.38	5.14	3.85	2.63	1.46	138	147	135	118	123	123	122	118	118	103
HYB37	1	222	220	209	220	214	214	214	163	126	167	8.59	33.8045	13.82	7.8	4.31	4.31	34.76	11.43	3.41	2.48	7.04	31.034	12.24	6.73	3.11	3.11	23.18	9.21	3.56	1.99	133	139	150	135	128	128	128	108	178	146
XHQ38	2	101	202	148	92	147	147	245	231	227	273	6.74	7.6	7.48	3.44	3.92	3.92	4.89	4.24	3.06	2.61	4.37	5.85	6.07	2.34	2.81	2.81	3.71	3.16	2.54	1.43	100	115	99	93	103	103	105	100	96	76
FSG39	1	160	216	187	198	228	228	286	240	199	184	6.12	48.32	13.45	7.49	7.98	7.98	58.51	15.72	9.41	6.27	4.71	39.56	12.63	6.36	6.86	6.86	51.42	13.28	8.1	7.34	139	156	147	143	144	144	148	145	143	129
GX40	2	169	187	188	182	151	182	219	256	221	258	6.75	6.32	6.01	3.03	2.03	4.11	5.25	7.77	3.31	1.92	3.29	4.99	4.55	2.34	1.59	3.27	4.14	6.82	2.76	1.34	129	129	126	125	130	131	123	151	134	124
SGY41	2	240	381	239	217	310	310	226	179	124	152	4.83	7.34	7.23	9.19	3.87	3.87	6.71	7.01	5.31	3.39	3.57	5.22	5.47	7.63	2.89	2.89	5.63	6.37	4.11	2.78	150	163	162	136	154	154	116	105	167	141
WGL42	2	156	186	181	103	98	231	210	176	165	143	4.39	5.34	7.27	6.95	2.67	3.45	2.29	2.07	1.98	1.54	3.21	3.77	5.69	6.22	1.65	2.33	1.58	1.3	0.67	0.45	137	129	136	117	120	118	109	110	123	122
LZZ43	2	145	176	194	148	176	176	303	211	234	314	8.86	7.51	6.37	5.82	4.61	4.61	6.45	9.42	4.17	3.94	7.76	4.85	4.99	4.11	3.03	3.03	4.66	8.11	3.16	2.39	132	142	130	126	122	122	133	126	119	121
PHP44	2	214	291	261	223	244	266	279	346	157	186	8.22	7.16	11.18	7.44	6.37	9.03	8.21	7.32	3.42	4.71	5.83	4.82	9.25	6.21	5.03	7.72	7.11	5.98	2.64	3.26	146	163	144	142	151	145	139	157	120	137
SZM45	2	142	190	184	177	164	223	230	214	157	217	4.62	5.53	7.29	6.03	4.03	4.09	4.41	3.78	6.7	4.93	3.06	3.4	3.44	4.82	2.91	3.09	3.58	3.17	5.78	4.24	119	134	137	134	132	143	150	157	147	130
ZRB46	2	266	276	201	107	82	82	201	150	134	152	5.25	6.77	7.29	7.03	4.12	4.12	6.49	5.27	4.28	3.63	3.39	4.87	6.11	5.49	2.87	2.87	5.37	4.39	3.11	2.26	123	142	131	128	127	127	125	139	130	131
KCJ47	1	221	331	295	222	221	221	369	256	183	123	4.45	62.13	12.93	7.91	5.45	5.45	53.99	13.15	6.77	3.61	3.27	59.78	11.37	6.34	3.77	3.77	52.02	11.36	5.73	2.76	107	121	128	117	101	101	119	105	101	96
LXJ48	1	135	124	128	113	110	110	132	145	137	134	5.14	37.44	17.91	4.18	3.27	3.27	45.21	15.23	5.27	4.28	3.48	35.43	15.02	3.27	2.56	2.56	43.88	13.71	4.94	3.08	129	139	134	132	124	124	133	130	132	129
HZN49	2	306	317	288	179	126	126	268	227	159	131	6.53	5.04	4.42	4.63	3.36	3.36	2.14	2.09	2.44	2.12	4.04	3.27	2.84	3.38	2.28	2.28	1.52	1.33	1.72	1.23	136	141	134	122	128	128	122	126	114	101
LXM50	2	397	338	276	211	222	412	466	299	267	265	6.55	8.26	9.02	5.79	2.61	5.18	7.05	8.33	3.19	2.31	5.04	7.12	7.93	5.04	2.22	2.22	5.96	6.23	2.44	1.98	118	130	134	114	97	113	112	114	119	116
PW51	2	341	223	234	222	176	176	235	241	172	220	6.52	7.75	9.72	7.8	5.05	5.05	5.79	6.14	5.11	4.7	4.54	6.49	8.17	6.7	3.89	3.89	4.43	5.33	4.33	3.63	140	144	146	133	137	137	142	147	135	135
YPM52	2	166	207	221	140	144	144	192	171	124	116	3.7	4.2	7.22	6.53	4.83	4.83	6.91	4.75	2.95	2.45	2.44	3.26	6.91	5.45	4.11	4.11	5.67	4.02	2.48	1.98	143	148	149	138	141	141	147	135	127	111
HSJ53	1	244	244	219	176	219	219	374	387	210	294	7.49	30.3	17.29	5.75	6.61	6.61	27.28	12.58	3.89	5.5	4.36	26.55	15.71	4.38	4.96	4.96	24.39	10.51	3.63	4.26	133	149	131	125	125	125	174	147	121	116
TP54	2	271	311	149	207	326	198	211	137	181	163	4.34	5.36	6.21	13.89	2.41	6.41	6.21	4.19	4.04	2.81	2.77	4.24	4.23	12.46	1.65	5.36	5.25	3.2	2.8	1.64	144	167	130	134	121	126	131	132	126	101
DYX55	2	149	155	157	142	125	199	195	177	134	189	8	8.67	7.99	7.32	2.67	6.23	4.45	6.76	4.88	3.52	6.38	6.97	6.41	6.06	1.86	4.98	3.63	6.01	4.1	2.79	148	160	147	131	143	180	157	134	134	123
HXH56	2	230	305	241	166	177	165	260	193	183	204	5.53	6.98	6.21	5.5	1.94	9.26	4.14	4.46	4.24	1.99	4.53	5.85	5.14	4.93	1.38	8.36	3.66	3.98	3.75	1.24	100	123	117	102	99	107	120	121	107	102
ZJ57	2	270	281	241	198	141	141	326	226	145	137	11.85	13.25	10.27	9.97	6.43	6.43	10.68	8.31	6.54	4.32	8.77	9.94	8.28	7.58	5.2	5.2	8.91	7.22	5.54	2.91	135	146	141	135	127	127	151	143	138	106
ZDM58	2	145	192	156	115	133	97	185	155	123	87	5.54	7.35	5.29	4.01	2.59	4.83	4.41	3.11	2.23	1.9	4.12	5.74	4.67	3.11	1.77	3.64	3.3	2.73	1.22	0.93	98	105	101	88	84	90	118	116	102	79
LJC59	1	226	385	314	239	254	254	275	253	173	176	4.11	18.74	13.47	9.27	7.15	7.15	23.62	13.6	9.97	7.44	3.98	16.37	11.02	7.69	5.44	5.44	20.17	11.5	7.93	6.04	127	161	148	140	142	142	165	142	165	132
DRH60	2	146	184	127	72	143	243	303	223	138	132	6.24	9.54	7.67	4.79	2.99	5.12	7.13	4.33	3.3	2.37	4.25	8.03	6.34	3.87	1.94	4.06	5.91	3.61	2.24	1.45	124	123	121	110	99	144	118	117	97	76
THJ61	2	238	132	141	159	148	148	129	152	150	168	7.56	5.45	4.62	3.67	3.38	3.38	3.23	4.41	3.01	2.73	6.76	4.41	3.94	3.04	2.7	2.7	2.78	3.76	2.16	1.85	155	138	135	155	140	140	150	141	132	125
FL62	2	111	191	156	109	121	210	184	125	107	116	3.79	7.41	5.63	4.68	2.78	5.2	3.74	3.67	2.77	2.41	2.65	5.76	4.79	3.83	2.08	4.43	2.79	3.04	2.21	1.71	133	153	143	130	124	145	120	118	115	109
ZY63	2	210	224	268	171	158	134	140	163	201	155	5.14	6.6	6.83	5.9	2.45	4.55	3.4	3.91	2.68	2.57	3.17	4.81	5.02	4.76	1.82	3.71	2.4	2.77	2.1	1.86	120	142	140	120	106	129	114	118	105	99
LCZ64	1	300	319	284	228	200	200	230	195	173	165	7.74	93.84	23.74	7.58	4.74	4.74	62.05	15.9	5.28	3.98	4.98	89.35	22.39	5.8	3.3	3.3	58.85	13.91	4.16	3.11	138	144	142	137	129	129	142	132	145	129
LZ65	2	142	212	218	188	173	173	281	307	297	135	5.76	11.85	5.71	3.58	5.28	5.28	5.86	9.28	7.19	4.62	3.57	9.91	4.46	2.49	4.16	4.16	4.79	8.61	6.03	3.72	141	147	141	143	145	145	142	154	132	128
LP66	2	169	201	193	134	141	141	143	164	146	139	4.84	5.5	6.72	4.99	4.57	4.57	4.21	3.52	2.42	1.56	3.47	4.42	5.17	4.03	3.77	3.77	3.73	2.07	1.86	1.33	117	123	137	137	117	117	126	114	103	97
TZH67	1	205	244	274	174	127	127	173	175	154	140	8.09	11.83	35.27	8.42	4.73	4.73	10.74	32.95	4.88	3.75	5.47	9.23	33.47	6.55	3.55	3.55	9.34	31.11	3.87	2.58	146	160	173	145	140	140	117	118	137	132
LCB68	2	106	124	146	88	73	320	276	241	185	201	3.57	3.08	2.24	1.78	1.63	4.52	3.14	2.62	1.32	1.01	2.85	1.99	1.59	1.35	1.24	4.03	2.12	2.08	1.11	0.64	97	110	98	97	104	99	103	92	86	92
ZDY69	2	245	235	197	171	125	125	132	120	129	154	4.92	5.23	4.42	4.29	3.3	3.3	4.51	2.21	2.09	2.45	3.06	4.75	3.02	3.12	2.26	2.26	3.35	1.35	1.24	1.41	152	146	153	139	148	148	135	127	118	119
YDH70	1	132	266	241	148	125	125	136	141	156	121	6.99	39.56	22.37	13.18	6.37	6.37	20.96	16.74	9.95	6.24	4.8	36.45	19.61	11.51	5.2	5.2	18.83	15.11	9.12	5.35	134	141	139	131	127	127	148	134	129	127
WG71	1	183	137	221	189	189	189	225	196	178	182	4.32	37.3	19.77	12.08	5.8	5.8	35.42	15.56	7.53	5.89	3.21	34	18.34	10.45	4.56	4.56	32.82	13.71	6.44	4.72	135	141	139	125	120	120	136	131	129	127
DSL72	2	122	130	109	114	220	181	159	132	95	158	5.85	7.39	9.59	6.21	5.62	8.07	8.45	9.98	5.78	5.07	3	5.11	7.63	4.85	4.22	6.23	7.15	8.12	4.71	3.38	123	129	116	114	115	124	118	132	132	108
GCF73	1	291	274	225	191	181	212	292	284	213	201	6.77	29.57	13.56	10.32	5.78	6.77	31.22	14.35	12.55	7.62	4.67	27.51	11.24	9.13	4.55	5.23	28.95	12.74	11.2	6.49	131	132	141	133	122	128	133	137	129	113
DJP74	1	253	291	286	233	201	201	247	277	232	221	4.98	19.67	9.35	6.45	4.32	4.32	31.22	10.9	7.22	4.56	2.96	18.53	6.31	4.38	3.68	3.68	25.45	7.23	5.48	3.98	126	145	130	114	108	108	116	105	101	98
ZXQ75	2	134	101	91	85	137	137	126	134	131	175	3.84	3.54	3.44	3.3	3.17	3.17	2.24	2.38	2.56	2.77	2.75	2.45	2.24	2.21	1.91	1.91	1.4	1.7	1.49	1.35	127	135	129	130	128	128	140	147	128	129
YCC76	2	146	167	175	136	190	263	210	200	136	127	8.6	8.63	9.67	7.54	3.62	3.79	6.07	7.32	5.89	3.3	7.94	7.04	8.98	6.37	2.46	2.97	5.33	6.21	5.03	2.14	116	127	129	121	116	125	122	127	122	99
RHP77	2	131	195	167	155	123	123	137	166	134	121	5.16	8.59	5.27	4.28	4.48	4.48	4.03	5.37	3.27	4.24	3.73	6.66	4.11	3.33	3.33	3.33	3.07	4.23	2.45	3.62	134	128	119	128	125	125	122	124	111	94
FXL78	2	94	127	133	152	156	156	163	147	146	126	8.1	6.69	5.93	5.55	3.55	3.55	5.25	5.62	5.07	3.59	3.87	4.28	3.94	3.87	2.22	2.22	4.17	4.64	4.05	2.17	123	122	120	119	121	121	142	135	112	114
GHY79	1	204	225	167	137	165	165	218	200	164	158	5.52	30.86	12.67	8.87	3.52	3.52	26.77	11.3	6.41	3.86	3.8	28.47	11.11	7.58	2.53	2.53	25.17	10.94	3.79	2.63	117	132	127	123	121	121	132	133	119	110
LZY80	2	282	304	261	244	168	168	200	214	203	264	5.6	6.99	5.01	4.19	4.48	4.48	6.41	4.71	3.79	3.84	3.14	5.47	3.21	2.82	3.47	3.47	5.38	3.99	3.14	3.08	106	124	121	114	113	113	123	113	112	116
LSH81	2	179	252	216	186	152	152	214	227	212	165	4.8	7.59	8.33	7.39	4.04	4.04	7.29	5.94	5.44	3.64	2.79	5.84	7.21	5.84	3.14	3.14	6.26	4.71	4.45	2.78	153	160	176	134	137	137	139	140	146	137
ZSP82	2	230	240	197	151	155	155	246	197	142	134	6.34	7.93	5.95	4.69	3.94	3.94	4.75	4.4	3.57	2.67	4.46	6.13	4.51	3.97	3.75	3.75	3.96	3.68	2.95	2.15	136	134	134	126	126	126	118	124	126	117
HSQ83	1	292	342	300	232	124	124	144	136	209	135	5.9	47.23	7.24	4.82	3.86	3.86	55.67	6.36	5.38	5.21	3.6	45.94	5.17	6.04	2.24	2.24	52.38	4.84	4.21	3.79	126	143	139	120	243	243	360	241	128	287
CJ84	2	133	131	205	149	139	128	142	127	142	134	6.62	8.45	5.24	2.99	1.97	10.08	4.2	4.41	2.18	1.68	5.3	7.27	3.44	3.24	1.19	8.56	2.83	3.24	1.09	0.76	106	124	126	134	156	140	155	102	109	127
HZS85	1	127	130	133	134	144	144	145	163	128	147	4.65	43.67	11.25	4.29	6.52	6.52	51.55	12.71	6.17	5.99	3.37	41.25	9.81	5.17	5.42	5.42	49.68	12.13	5.94	5.19	95	147	138	134	200	200	172	164	146	174
YZS86	2	146	139	167	142	130	130	143	166	226	169	6.65	7.46	8.23	5.14	4.47	4.47	6.12	7.99	4.36	3.21	3.75	5.38	6.62	7.02	3.61	3.61	5.43	6.74	4.11	2.95	260	257	224	248	189	189	190	206	164	184
LXJ87	1	138	131	164	164	135	135	146	150	209	134	3.42	32.28	9.78	5.93	4.42	4.42	36.45	11.38	5.38	3.87	2.73	28.8	8.31	6.32	3.52	3.52	34.81	9.38	4.21	2.38	186	188	220	209	220	220	241	274	128	189
WPK88	2	148	149	141	147	148	148	135	141	127	226	4.54	4.51	3.89	3.21	3.16	3.16	4.42	6.03	5.25	3.72	2.65	2.74	2.39	4.65	2.18	2.18	3.52	5.16	4.52	3.14	202	188	200	187	112	112	220	226	138	201
